# Supplementary material for: Optimizing the Effect of tDCS on Motor Sequence Learning in the Elderly
Source: Brain Sci. 2023 Jan 12;13(1):137. doi: 10.3390/brainsci13010137 (PMC9857096; doi:10.3390/brainsci13010137)
Supplement: Supplementary file 1 [file brainsci-13-00137-s001.zip]

Archive with 1 entries (1 files):
- brainsci-2089312-supplementary.pdf
